# Supplementary material for: Transcriptome Analysis of Potato (Solanum tuberosum L.) Seedlings with Varying Resistance Levels Reveals Diverse Molecular Pathways in Early Blight Resistance
Source: Plants (Basel). 2025 Aug 5;14(15):2422. doi: 10.3390/plants14152422 (PMC12349158; doi:10.3390/plants14152422)
Supplement: Supplementary file 1 [file plants-14-02422-s001.zip]

Archive with 5 entries (5 files):
- potatosra.xlsx
- S1.xlsx
- S2.xlsx
- S3.xlsx
- S4.xlsx
