# Supplementary material for: Transcriptome Analysis of Potato (Solanum tuberosum L.) Seedlings with Varying Resistance Levels Reveals Diverse Molecular Pathways in Early Blight Resistance
Source: Plants (Basel). 2025 Aug 5;14(15):2422. doi: 10.3390/plants14152422 (PMC12349158; doi:10.3390/plants14152422)
Supplement: Supplementary file 1 [file plants-14-02422-s001.zip › S1.xlsx]

## Sheet: Sheet1
Table S1: Primer sequences of the genes selected for qRT-PCR
Gene name	Gene ID	Primer sequence
shikimate O-hydroxycinnamoyltransferase	LOC102582263	F:GTGAGGTTGAGGCAGGGTC
		R:AAGTTTTGATCTTCCCCTACAACT
AUX/IAA	LOC102587812	F:AGAGGAAACTGATGGACCTTTTGA
		R:CTCCATTGCCCTTGGTGCTAATC
bZIP	LOC102591673	F:GAGTTGCATTTTTGGACCACCA
		R:TCAATGCTTCTTGATGAGCATCTT
bHLH	LOC102599641	F:GGCTGCAATAAGGTGACTGG
		R:TGTTATGTGCCAATGATCCCCT
MYB	LOC102603892	F:GTTCTTGGGAACAAGTGGTCG
		R:TTGTTACTGTTTGCCGACGC
pathogenesis-related protein 1	LOC102581167	F:GGTGGGCAAGTTCAAGAAGAG
		R:GCCCACATAATTGCCCTTCA
transcription factor TGA	LOC102603939	F:TGTTGTGAGTGAATTAATGAGGGA
		R:AGCAGCAGCAATCAAGAAATGA
serine/threonine-protein kinase PBS1	LOC102585834	F:TAGTTACAATGGTCCTGCTGC
		R:TCATTCACGGCCCACTTTTT
LRR receptor-like serine/threonine-protein kinase FLS2	LOC102589771	F:ACGAAAATAGGTTTGCTGGTGA
		R:TGGTTGGATGGTCCCTGATAGA
pathogenesis-related protein 1	LOC102590095	F:AGTGAAGATGTGGGTGGACG
		R:GACGTACTGAGTTACGCCAG
disease resistance protein RPM1	LOC107063329	F:TCGCAAGTGATGTGGAGGAT
		R:AAGGAATAATCTTCTCCGCAACC
putative late blight resistance protein homolog R1B-14	LOC102583285	F:GAAGCAAACAACTCATTGGTGTTA
		R:TCTTCAAACTGCTCCAAATTGC
Actin	LOC102599168	F:TAACTGATAACCTGATGAAG
		R:ATAGTCAAGAGCCACATA
