# Supplementary material for: Transcriptome Analysis of Potato (Solanum tuberosum L.) Seedlings with Varying Resistance Levels Reveals Diverse Molecular Pathways in Early Blight Resistance
Source: Plants (Basel). 2025 Aug 5;14(15):2422. doi: 10.3390/plants14152422 (PMC12349158; doi:10.3390/plants14152422)
Supplement: Supplementary file 1 [file plants-14-02422-s001.zip › S2.xlsx]

## Sheet: Sheet1
Table: S2 Details of the transciptomic samples
Sample	Raw Reads	Clean Reads	Clean Base(G)	Error Rate(%)	Q20(%)	Q30(%)	GC Content(%)	Reads mapped	Multiple mapped	Uniquely mapped
B1-CK	44355598	42964898	6.44	0.02	98.27	94.6	42.76	37350480(86.93%)	36015595(83.83%)	1334885(3.11%)
	43946694	42504034	6.38	0.02	98.31	94.64	42.73	37086661(87.25%)	35769780(84.16%)	1316881(3.10%)
	44530806	43174140	6.48	0.02	98.33	94.72	42.8	37726646(87.38%)	36453680(84.43%)	1272966(2.95%)
D30-CK	44109718	42724754	6.41	0.02	98.29	94.6	43.05	37541730(87.87%)	36144926(84.60%)	1396804(3.27%)
	42492506	41363336	6.2	0.02	98.33	94.74	43.24	36436561(88.09%)	35028085(84.68%)	1408476(3.41%)
	45200074	43672940	6.55	0.02	98.32	94.73	43.43	38811168(88.87%)	37409663(85.66%)	1401505(3.21%)
B1-3d	39845276	38393288	5.76	0.02	98.43	95.04	42.57	32987603(85.92%)	31621742(82.36%)	1365861(3.56%)
	44477766	43107812	6.47	0.02	98.36	94.85	42.57	37267777(86.45%)	35846482(83.16%)	1421295(3.30%)
	45307276	43867342	6.58	0.02	98.32	94.77	42.7	37802475(86.17%)	36083760(82.26%)	1718715(3.92%)
D30-3d	43734050	42596810	6.39	0.02	98.33	94.72	42.66	37271901(87.50%)	35860350(84.19%)	1411551(3.31%)
	42554474	41337790	6.2	0.02	98.35	94.81	42.65	36084784(87.29%)	34680329(83.89%)	1404455(3.40%)
	45284650	44130626	6.62	0.02	98.32	94.72	42.74	38744687(87.80%)	37292165(84.50%)	1452522(3.29%)
B1-7d	48539242	47050764	7.06	0.02	98.3	94.68	42.63	40732584(86.57%)	39170501(83.25%)	1562083(3.32%)
	51370438	49613630	7.44	0.02	98.35	94.79	42.64	43168564(87.01%)	41552413(83.75%)	1616151(3.26%)
	48766842	47077764	7.06	0.02	98.31	94.71	42.61	40994978(87.08%)	39455036(83.81%)	1539942(3.27%)
D30-7d	48625538	47276010	7.09	0.02	98.35	94.77	42.62	41433859(87.64%)	39910034(84.42%)	1523825(3.22%)
	49524014	48295590	7.24	0.02	98.31	94.69	42.63	42369991(87.73%)	40835819(84.55%)	1534172(3.18%)
	45537756	44125692	6.62	0.02	98.41	94.94	42.65	38621994(87.53%)	37132584(84.15%)	1489410(3.38%)
B1-10d	49649752	48040748	7.21	0.02	98.42	94.97	42.59	41495377(86.38%)	39857951(82.97%)	1637426(3.41%)
	48954950	47404912	7.11	0.02	98.33	94.74	42.55	40881068(86.24%)	39392934(83.10%)	1488134(3.14%)
	43791690	42452000	6.37	0.02	98.31	94.71	42.55	36500918(85.98%)	35146389(82.79%)	1354529(3.19%)
D30-10d	47291908	45694080	6.85	0.02	98.4	94.93	42.79	39534492(86.52%)	37938374(83.03%)	1596118(3.49%)
	44373838	42758814	6.41	0.02	98.39	94.91	42.81	36883078(86.26%)	35190660(82.30%)	1692418(3.96%)
	48326302	46662810	7	0.02	98.39	94.89	42.64	40356840(86.49%)	38771095(83.09%)	1585745(3.40%)
