# Supplementary material for: Transcriptome Analysis of Potato (Solanum tuberosum L.) Seedlings with Varying Resistance Levels Reveals Diverse Molecular Pathways in Early Blight Resistance
Source: Plants (Basel). 2025 Aug 5;14(15):2422. doi: 10.3390/plants14152422 (PMC12349158; doi:10.3390/plants14152422)
Supplement: Supplementary file 1 [file plants-14-02422-s001.zip › S3.xlsx]

## Sheet: Sheet1
Tabl: S3 Details of the gene mapped on database
Database	Number	Percentage
KEGG	1266	22.4
NR	4070	71.9
Swissprot	1629	28.8
Tremble	4139	73.1
KOG	1311	21.4
GO	2406	42.5
