# Supplementary material for: Transcriptome Analysis of Potato (Solanum tuberosum L.) Seedlings with Varying Resistance Levels Reveals Diverse Molecular Pathways in Early Blight Resistance
Source: Plants (Basel). 2025 Aug 5;14(15):2422. doi: 10.3390/plants14152422 (PMC12349158; doi:10.3390/plants14152422)
Supplement: Supplementary file 1 [file plants-14-02422-s001.zip › S4.xlsx]

## Sheet: Sheet1
	Table S4 DEGs in specific pathways
ID	family	B1_CK	B1_3d	B1_7d	B1_10d	D30_CK	D30_3d	D30_7d	D30_10d	log2FC_CK	log2FC_3d	log2FC_7d	log2FC_10d
LOC102594991	4CL	1.92653	1.05823	0.967533	1.1688	1.5617	2.00133	1.2858	0.363	0.30289	-0.919304	-0.410283	1.68699
LOC102581073	4CL	33.1455	14.8916	22.2936	26.65	24.0548	15.2771	23.5363	15.5244	0.462486	-0.036869	-0.0782598	0.779598
LOC102589212	4CL	9.67003	7.63507	11.3066	11.9373	5.76893	5.55537	7.12343	11.9369	0.745216	0.458759	0.666516	4.03666e-05
LOC102598323	ANS	67.1228	22.5211	17.16	49.6322	76.0852	55.1592	76.6546	49.85	-0.180812	-1.29232	-2.15932	-0.00631797
LOC102586761	C4H	0.444167	1.94483	1.49467	2.2232	0.0613667	0.7717	1.1507	3.32013	2.85557	1.33353	0.377312	-0.578603
LOC102583606	CHI	50.7611	22.1786	12.0375	42.5572	49.4464	49.5831	74.3694	37.4046	0.037857	-1.16068	-2.62718	0.18619
CHS2	CHS	187.178	65.2778	40.7635	114.807	140.143	131.916	174.383	100.402	0.417515	-1.01495	-2.09691	0.193418
CHS1A	CHS	32.216	8.8021	3.9343	33.1049	23.1314	18.6219	34.9894	14.1264	0.477928	-1.08108	-3.15274	1.22865
LOC102595537	CHS	22.5364	47.2896	49.7022	22.3997	36.4651	20.7382	13.3939	34.4456	-0.694256	1.18923	1.89174	-0.620841
LOC102590425	CHS	12.4715	28.8999	28.1113	14.5155	16.8482	10.4046	6.86913	30.9752	-0.433963	1.47385	2.03295	-1.09352
LOC102587107	DFR	93.4633	59.98	63.1255	127.099	127.706	105.083	143.185	81.2287	-0.450358	-0.808982	-1.18159	0.645891
LOC102596062	LAR	39.9911	19.146	10.3311	19.0311	128.071	100.096	94.68	79.0869	-1.67919	-2.38627	-3.19606	-2.05508
CP100	LAR	6.63817	12.0795	8.37103	17.2843	1.38183	3.4267	4.32893	4.43993	2.2642	1.81767	0.951394	1.96085
LOC102596717	LAR	5.91633	1.84683	1.2138	3.21813	15.6342	20.1198	35.6236	36.664	-1.40193	-3.44549	-4.87523	-3.51007
LOC102595721	LAR	9.1608	6.92107	4.725	10.1356	9.31953	15.6779	30.3667	18.3684	-0.0247841	-1.17966	-2.6841	-0.857794
LOC102597564	LAR	0.7254	2.61823	1.1214	0.925467	2.52373	2.37637	1.25873	0.247167	-1.79871	0.139836	-0.166672	1.9047
LOC102590543	LAR	32.4555	29.1362	27.5867	57.9654	26.0551	30.6316	29.3563	18.2543	0.316897	-0.0722079	-0.0896942	1.66696
LOC102577463	F3H	117.432	50.9743	33.7684	129.01	65.2808	91.9116	133.057	80.753	0.847095	-0.850476	-1.9783	0.675894
LOC102593656	F33H	3.95703	2.41167	2.2978	6.0314	10.5241	3.24437	4.56317	2.24087	-1.41121	-0.427906	-0.989782	1.42844
P	F35H	25.1654	11.5731	8.0153	17.8584	21.62	28.8211	36.9397	22.6203	0.219073	-1.31634	-2.20434	-0.341018
FLS	FLS	8.6154	13.3993	10.6569	24.9824	14.7758	6.16413	9.34613	4.36297	-0.77825	1.12019	0.189346	2.51753
LOC102601808	UGT84A	23.9637	56.5501	46.7838	54.2748	29.4752	27.725	37.1268	29.1983	-0.298649	1.02834	0.333547	0.8944
LOC102603881	UGT84A	3.12957	1.5036	1.62443	3.05567	1.1861	0.710467	1.0971	1.31867	1.39974	1.08158	0.566241	1.21241
LOC102605738	PPO	4.1498	4.62913	2.74817	5.78747	1.0552	1.15443	21.6244	13.9221	1.97553	2.00356	-2.97612	-1.26637
LOC102604380	PPO	5.30017	8.82047	2.9429	3.30537	0.413733	2.79413	3.17143	3.07287	3.67926	1.65845	-0.107896	0.105225
PPO	PPO	25.4465	18.8398	9.51077	11.2631	9.1979	22.9455	20.9862	27.9504	1.46809	-0.284426	-1.14181	-1.31126
LOC102587888	PAL	21.3306	5.14883	16.5683	16.8084	3.6103	4.3341	10.6885	11.6171	2.56273	0.248513	0.632369	0.532934
LOC107057661	PAL	41.8941	16.7184	38.6533	43.7256	11.2085	11.9962	24.9482	17.3558	1.90216	0.478856	0.631653	1.33306
LOC102585026	PAL	21.391	4.6269	14.1095	12.7495	4.1084	4.63983	10.603	11.1637	2.38036	-0.00402696	0.412202	0.191621
LOC102596343	PAL	47.4691	24.2592	46.507	53.9988	14.5705	17.621	34.8712	27.9396	1.70394	0.461236	0.415412	0.950618
LOC102582618	PAL	23.443	9.34267	7.95463	16.2049	13.8293	13.2956	15.5578	8.5267	0.761424	-0.509046	-0.967771	0.926374
LOC102585357	PAL	14.7365	4.2876	12.4895	12.4619	2.5922	3.89693	8.63193	7.4894	2.50714	0.137831	0.53296	0.734606
LOC102597781	PAL	9.67577	16.4889	21.6729	20.419	11.084	14.5778	11.7027	14.875	-0.196035	0.177728	0.889057	0.457026
LOC102601957	ACAT	23.2237	8.10597	8.74037	12.7677	14.3848	13.1236	19.211	20.0163	0.691054	-0.695104	-1.13617	-0.64868
LOC102601874	HMGS	57.8342	25.5516	25.3291	37.191	32.3439	41.7872	66.825	59.0125	0.838428	-0.709649	-1.39959	-0.666066
LOC102584775	HMGS	19.1421	27.7625	30.6758	33.1843	17.6702	27.9699	30.8441	50.0735	0.115431	-0.0107376	-0.00789358	-0.593547
LOC102599791	HMGR	33.6784	15.1303	14.7096	18.9661	13.1604	30.4536	47.6018	25.0723	1.35562	-1.00917	-1.69426	-0.402669
LOC102577899	HMGR	28.2299	44.7407	65.6312	62.7109	5.28457	23.4924	25.2112	42.8146	2.41737	0.929397	1.38032	0.550614
LOC102581346	MVD	0.6866	0.7584	0.812733	0.957433	2.3646	1.34217	2.14607	2.1296	-1.78405	-0.823533	-1.40084	-1.15334
LOC102595093	IDI	45.4744	34.8217	38.5723	60.7368	26.562	33.1438	53.0131	64.4388	0.775693	0.0712451	-0.458785	-0.0853581
DXS1	DXS	122.27	101.687	91.7201	70.9539	195.526	111.467	97.3774	87.183	-0.677292	-0.132473	-0.08635	-0.297164
LOC102591285	HDS	74.381	76.784	81.0237	82.0034	89.1494	79.1942	84.833	51.9736	-0.261292	-0.0445896	-0.0662816	0.657904
LOC102589012	IDS	4.0283	2.3251	2.09523	1.30387	4.88663	3.53677	5.2699	6.3892	-0.27867	-0.605138	-1.33066	-2.29284
LOC102580697	IDS	26.24	35.2736	26.6848	33.9136	54.537	33.9839	29.4792	25.1013	-1.05547	0.0537374	-0.143679	0.434101
LOC102589012	IDS	4.0283	2.3251	2.09523	1.30387	4.88663	3.53677	5.2699	6.3892	-0.27867	-0.605138	-1.33066	-2.29284
LOC102580359	IDS	5.33177	0.9958	1.08127	1.0166	3.19277	3.3774	3.54103	4.60107	0.739806	-1.76199	-1.71145	-2.17822
LOC102580697	IDS	26.24	35.2736	26.6848	33.9136	54.537	33.9839	29.4792	25.1013	-1.05547	0.0537374	-0.143679	0.434101
LOC102596935	Terpene_synth_C	0.2943	2.0536	2.68353	0.625967	0.982533	0.730933	0.335367	0.8337	-1.73922	1.49034	3.00032	-0.413442
LOC107058187	Terpene_synth_C	3.44283	5.46467	5.45227	1.95627	2.83183	2.6344	2.62137	5.84737	0.28186	1.05266	1.05654	-1.57968
LOC102598796	Terpene_synth_C	4.8908	17.095	20.3562	32.923	5.139	12.0501	23.9692	12.3633	-0.0714172	0.504535	-0.235717	1.41303
LOC102599040	Terpene_synth_C	0.787133	0.284767	0.295467	0.279033	0.2226	0.8629	0.537733	2.38673	1.82215	-1.59941	-0.863895	-3.09653
LOC102597519	Terpene_synth_C	0.746433	1.3791	1.75167	2.40167	0.521633	0.5037	1.3335	1.90233	0.516977	1.45309	0.39351	0.336266
LOC102605846	Terpene_synth_C	9.83487	37.4491	34.485	17.9512	7.96143	14.7005	11.9007	19.5628	0.304877	1.34906	1.53492	-0.124035
LOC102580832	Terpene_synth_C	128.203	75.4047	90.014	39.6937	8.03297	8.9329	6.0104	19.5476	3.99636	3.07745	3.90462	1.02192
LOC102577550	Terpene_synth_C	0.538367	3.0798	4.56527	6.17117	0.0387	2.8737	3.80797	15.7196	3.79818	0.0999272	0.261678	-1.34895
LOC102597215	Terpene_synth_C	1.3872	0.204833	0.0934667	0.1788	2.83743	0.512233	0.669433	0.132667	-1.03241	-1.32235	-2.84042	0.430541
LOC102582072	Terpene_synth_C	9.3563	1.63703	12.7855	4.9807	0.330467	5.17463	1.7951	12.4009	4.82336	-1.66037	2.83238	-1.31602
LOC102594847	Terpene_synth_C	0.578067	2.63687	2.52127	1.30683	0.221733	0.400667	0.1767	0.537567	1.38241	2.71835	3.83477	1.28156
LOC102577472	Terpene_synth_C	0.480367	0.4525	1.03457	1.0324	0.113467	0.950067	0.669033	4.12567	2.08187	-1.07011	0.628877	-1.99863
LOC102582444	Terpene_synth_C	0.405667	0.961367	1.21903	1.54933	0.1678	1.22297	0.894367	2.701	1.27355	-0.347226	0.446799	-0.801846
LOC102591240	Terpene_synth_C	0.928567	1.26157	0.394	1.1993	1.62903	3.35467	3.54597	1.69073	-0.810939	-1.41095	-3.16991	-0.495457
LOC102594859	Terpene_synth_C	5.91397	7.35327	3.98	5.35283	39.1466	10.5953	6.83077	11.4392	-2.72669	-0.526972	-0.779279	-1.09561
LOC102583484	Terpene_synth_C	0.809033	2.19127	0.647867	1.873	3.84113	2.02557	3.53433	1.35617	-2.24726	0.113439	-2.44767	0.465816
LOC102580873	Terpene_synth_C	1.98527	2.86753	1.1625	2.03	4.88537	2.4729	2.9492	3.0445	-1.29913	0.213606	-1.34309	-0.584726
novel.5262	Terpene_synth_C	1.5661	21.9544	20.1752	11.2953	1.6841	5.6207	5.67867	14.7247	-0.104801	1.96569	1.82896	-0.382516
novel.5599	Terpene_synth_C	1.88893	15.8167	18.7599	5.62677	8.5374	5.54543	3.45367	4.01293	-2.17623	1.51207	2.44145	0.487649
novel.1911	Terpene_synth_C	2.25993	1.32043	0.8516	1.917	4.66843	2.98297	4.60173	4.8701	-1.04666	-1.17574	-2.43393	-1.3451
novel.3361	Terpene_synth_C	11.5166	70.4044	79.63	36.6552	38.3971	28.2941	18.2131	31.9666	-1.73729	1.31516	2.12834	0.197453
novel.3499	Terpene_synth_C	0.498333	0.873767	0.316033	1.977	1.75817	0.8569	1.2552	1.1489	-1.81889	0.0281213	-1.98977	0.78306
novel.3824	Terpene_synth_C	1.30447	4.8433	5.15493	2.09443	1.44637	1.1722	0.901667	3.5433	-0.148973	2.04677	2.51529	-0.758534
novel.3836	Terpene_synth_C	1.53057	4.4111	5.2607	9.3974	1.736	1.7043	3.85573	1.3128	-0.181701	1.37196	0.44825	2.83961
novel.4157	Terpene_synth_C	2.13787	11.5717	12.2605	5.80103	1.93817	4.1062	4.24453	8.03487	0.141479	1.49472	1.53034	-0.469964
novel.4159	Terpene_synth_C	0.330933	1.28667	1.63627	1.14787	0.313	0.255567	0.0934333	1.2765	0.0803779	2.33187	4.13033	-0.153238
novel.4213	Terpene_synth_C	0.393533	1.7993	0.408033	6.5864	0.0797667	0.419467	0.3913	0.156733	2.30263	2.10081	0.0604119	5.39311
novel.4433	Terpene_synth_C	0.0695333	2.1414	0.906833	0.9099	0.1377	0.1176	0.171733	0.110067	-0.985752	4.18659	2.40067	3.04733
novel.4737	Terpene_synth_C	3.1203	1.2397	10.0774	4.66707	0.0504	0.662367	0.226233	1.9961	5.95212	0.904289	5.47717	1.22533
